# Supplementary material for: Joint Simon effect in rats: Validation across two strains and exploratory analysis of the influence of familiarity
Source: PLoS One. 2025 Aug 18;20(8):e0328527. doi: 10.1371/journal.pone.0328527 (PMC12360587; doi:10.1371/journal.pone.0328527)
Supplement: S1 File — (XLSX) [file pone.0328527.s006.xlsx]

## Sheet: data1
id	task	effect	pair	partner	stimulus	go_nogo	familiarity	pairtype	strain	housing
K13	pcontrol	-0.00529412	K13K14	K14	A	nogo	cage	same	L	same
K13	pcontrol	0.08	K13K14	K14	A	go	cage	same	L	same
K13	pcontrol	0.0147059	K13K14	K14	B	go	cage	same	L	same
K13	pcontrol	0.03	K13K14	K14	B	nogo	cage	same	L	same
K14	pcontrol	-0.03	K13K14	K13	A	nogo	cage	same	L	same
K14	pcontrol	0.03	K13K14	K13	A	go	cage	same	L	same
K14	pcontrol	0.01	K13K14	K13	B	go	cage	same	L	same
K14	pcontrol	-0.04	K13K14	K13	B	nogo	cage	same	L	same
K15	pcontrol	0.05	K15K16	K16	A	nogo	cage	diff	L	diff
K15	pcontrol	0.04	K15K16	K16	A	go	cage	diff	L	diff
K15	pcontrol	0.02	K15K16	K16	B	go	cage	diff	L	diff
K15	pcontrol	0.02	K15K16	K16	B	nogo	cage	diff	L	diff
K16	pcontrol	-0.1	K15K16	K15	A	nogo	cage	diff	W	diff
K16	pcontrol	0.08	K15K16	K15	A	go	cage	diff	W	diff
K16	pcontrol	-0.03	K15K16	K15	B	go	cage	diff	W	diff
K16	pcontrol	0.05	K15K16	K15	B	nogo	cage	diff	W	diff
K17	pcontrol	-0.16	K17K18	K18	A	go	cage	diff	L	diff
K17	pcontrol	-0.02	K17K18	K18	A	nogo	cage	diff	L	diff
K17	pcontrol	0.0533333	K17K18	K18	B	nogo	cage	diff	L	diff
K17	pcontrol	-0.01	K17K18	K18	B	go	cage	diff	L	diff
K18	pcontrol	-0.192	K17K18	K17	A	nogo	cage	diff	W	diff
K18	pcontrol	0.0134054	K17K18	K17	A	go	cage	diff	W	diff
K18	pcontrol	0	K17K18	K17	B	go	cage	diff	W	diff
K18	pcontrol	0.0748108	K17K18	K17	B	nogo	cage	diff	W	diff
K19	pcontrol	-0.25	K19K20	K20	A	nogo	cage	same	W	same
K19	pcontrol	-0.01	K19K20	K20	A	go	cage	same	W	same
K19	pcontrol	0.03	K19K20	K20	B	go	cage	same	W	same
K19	pcontrol	0	K19K20	K20	B	nogo	cage	same	W	same
K20	pcontrol	0.0133333	K19K20	K19	A	nogo	cage	same	W	same
K20	pcontrol	0.02	K19K20	K19	A	go	cage	same	W	same
K20	pcontrol	-0.0133333	K19K20	K19	B	go	cage	same	W	same
K20	pcontrol	-0.03	K19K20	K19	B	nogo	cage	same	W	same
K15	joint	0.32	K15K16	K16	A	go	cage	diff	L	diff
K16	joint	0.2	K15K16	K15	A	go	cage	diff	W	diff
K17	joint	0.04	K17K18	K18	A	go	cage	diff	L	diff
K18	joint	0.08	K17K18	K17	A	go	cage	diff	W	diff
K13	joint	0	K13K14	K14	A	go	cage	same	L	same
K14	joint	0	K13K14	K13	A	go	cage	same	L	same
K19	joint	0.12	K19K20	K20	A	go	cage	same	W	same
K20	joint	0.04	K19K20	K19	A	go	cage	same	W	same
K16	joint	0.12	K15K16	K15	B	go	cage	diff	W	diff
K15	joint	0.16	K15K16	K16	B	go	cage	diff	L	diff
K18	joint	0.04	K17K18	K17	B	go	cage	diff	W	diff
K17	joint	0.08	K17K18	K18	B	go	cage	diff	L	diff
K14	joint	0.12	K13K14	K13	B	go	cage	same	L	same
K13	joint	0	K13K14	K14	B	go	cage	same	L	same
K20	joint	0.24	K19K20	K19	B	go	cage	same	W	same
K19	joint	0.12	K19K20	K20	B	go	cage	same	W	same
K13	control	0.0486207	K13K14	NA	A	nogo	NA	NA	L	same
K14	control	-0.02	K13K14	NA	A	nogo	NA	NA	L	same
K15	control	0.04	K15K16	NA	A	nogo	NA	NA	L	diff
K16	control	-0.12	K15K16	NA	A	nogo	NA	NA	W	diff
K17	control	0.02	K17K18	NA	A	nogo	NA	NA	L	diff
K18	control	-0.106667	K17K18	NA	A	nogo	NA	NA	W	diff
K19	control	-0.173333	K19K20	NA	A	nogo	NA	NA	W	same
K20	control	0	K19K20	NA	A	nogo	NA	NA	W	same
K13	control	-0.01	K13K14	NA	A	go	NA	NA	L	same
K14	control	0	K13K14	NA	A	go	NA	NA	L	same
K15	control	0	K15K16	NA	A	go	NA	NA	W	diff
K16	control	0.02	K15K16	NA	A	go	NA	NA	L	diff
K17	control	0.04	K17K18	NA	A	go	NA	NA	W	diff
K18	control	0.04	K17K18	NA	A	go	NA	NA	L	diff
K19	control	0.02	K19K20	NA	A	go	NA	NA	W	same
K20	control	0.04	K19K20	NA	A	go	NA	NA	W	same
K13	control	-0.03	K13K14	NA	B	go	NA	NA	L	same
K14	control	0.03	K13K14	NA	B	go	NA	NA	L	same
K15	control	0.0266667	K15K16	NA	B	go	NA	NA	L	diff
K16	control	0.02	K15K16	NA	B	go	NA	NA	W	diff
K17	control	0.02	K17K18	NA	B	go	NA	NA	L	diff
K18	control	0	K17K18	NA	B	go	NA	NA	W	diff
K19	control	0.0266667	K19K20	NA	B	go	NA	NA	W	same
K20	control	0	K19K20	NA	B	go	NA	NA	W	same
K13	control	0.12	K13K14	NA	B	nogo	NA	NA	L	same
K14	control	0.07	K13K14	NA	B	nogo	NA	NA	L	same
K15	control	0	K15K16	NA	B	nogo	NA	NA	W	diff
K16	control	-0.16	K15K16	NA	B	nogo	NA	NA	L	diff
K17	control	0.08	K17K18	NA	B	nogo	NA	NA	W	diff
K18	control	0.11	K17K18	NA	B	nogo	NA	NA	L	diff
K19	control	0.06	K19K20	NA	B	nogo	NA	NA	W	same
K20	control	0.0466667	K19K20	NA	B	nogo	NA	NA	W	same
K13	test	0.04	K13K14	NA	A	go	NA	NA	L	same
K14	test	0.04	K13K14	NA	A	go	NA	NA	L	same
K15	test	0.08	K15K16	NA	A	go	NA	NA	L	diff
K16	test	0	K15K16	NA	A	go	NA	NA	W	diff
K17	test	0.12	K17K18	NA	A	go	NA	NA	L	diff
K18	test	0.12	K17K18	NA	A	go	NA	NA	W	diff
K19	test	0.12	K19K20	NA	A	go	NA	NA	W	same
K20	test	0.04	K19K20	NA	A	go	NA	NA	W	same
K13	test	0.2	K13K14	NA	B	go	NA	NA	L	same
K14	test	0.04	K13K14	NA	B	go	NA	NA	L	same
K15	test	0.32	K15K16	NA	B	go	NA	NA	W	diff
K16	test	-0.08	K15K16	NA	B	go	NA	NA	L	diff
K17	test	0.12	K17K18	NA	B	go	NA	NA	W	diff
K18	test	0.08	K17K18	NA	B	go	NA	NA	L	diff
K19	test	0.12	K19K20	NA	B	go	NA	NA	W	same
K20	test	0.16	K19K20	NA	B	go	NA	NA	W	same

## Sheet: data2
id	task	effect	pair	partner	stimulus	go_nogo	familiarity	pairtype	strain	housing	strain_fami
K13	pcontrol	-0.00529412	K13K14	K14	A	nogo	cage	same	L	same	familiar
K13	pcontrol	0.08	K13K14	K14	A	go	cage	same	L	same	familiar
K13	pcontrol	0.0147059	K13K14	K14	B	go	cage	same	L	same	familiar
K13	pcontrol	0.03	K13K14	K14	B	nogo	cage	same	L	same	familiar
K14	pcontrol	-0.03	K13K14	K13	A	nogo	cage	same	L	same	familiar
K14	pcontrol	0.03	K13K14	K13	A	go	cage	same	L	same	familiar
K14	pcontrol	0.01	K13K14	K13	B	go	cage	same	L	same	familiar
K14	pcontrol	-0.04	K13K14	K13	B	nogo	cage	same	L	same	familiar
K15	pcontrol	0.05	K15K16	K16	A	nogo	cage	diff	L	diff	familiar
K15	pcontrol	0.04	K15K16	K16	A	go	cage	diff	L	diff	familiar
K15	pcontrol	0.02	K15K16	K16	B	go	cage	diff	L	diff	familiar
K15	pcontrol	0.02	K15K16	K16	B	nogo	cage	diff	L	diff	familiar
K16	pcontrol	-0.1	K15K16	K15	A	nogo	cage	diff	W	diff	familiar
K16	pcontrol	0.08	K15K16	K15	A	go	cage	diff	W	diff	familiar
K16	pcontrol	-0.03	K15K16	K15	B	go	cage	diff	W	diff	familiar
K16	pcontrol	0.05	K15K16	K15	B	nogo	cage	diff	W	diff	familiar
K17	pcontrol	-0.16	K17K18	K18	A	go	cage	diff	L	diff	familiar
K17	pcontrol	-0.02	K17K18	K18	A	nogo	cage	diff	L	diff	familiar
K17	pcontrol	0.0533333	K17K18	K18	B	nogo	cage	diff	L	diff	familiar
K17	pcontrol	-0.01	K17K18	K18	B	go	cage	diff	L	diff	familiar
K18	pcontrol	-0.192	K17K18	K17	A	nogo	cage	diff	W	diff	familiar
K18	pcontrol	0.0134054	K17K18	K17	A	go	cage	diff	W	diff	familiar
K18	pcontrol	0	K17K18	K17	B	go	cage	diff	W	diff	familiar
K18	pcontrol	0.0748108	K17K18	K17	B	nogo	cage	diff	W	diff	familiar
K19	pcontrol	-0.25	K19K20	K20	A	nogo	cage	same	W	same	familiar
K19	pcontrol	-0.01	K19K20	K20	A	go	cage	same	W	same	familiar
K19	pcontrol	0.03	K19K20	K20	B	go	cage	same	W	same	familiar
K19	pcontrol	0	K19K20	K20	B	nogo	cage	same	W	same	familiar
K20	pcontrol	0.0133333	K19K20	K19	A	nogo	cage	same	W	same	familiar
K20	pcontrol	0.02	K19K20	K19	A	go	cage	same	W	same	familiar
K20	pcontrol	-0.0133333	K19K20	K19	B	go	cage	same	W	same	familiar
K20	pcontrol	-0.03	K19K20	K19	B	nogo	cage	same	W	same	familiar
K15	joint	0.32	K15K16	K16	A	go	cage	diff	L	diff	familiar
K16	joint	0.2	K15K16	K15	A	go	cage	diff	W	diff	familiar
K17	joint	0.04	K17K18	K18	A	go	cage	diff	L	diff	familiar
K18	joint	0.08	K17K18	K17	A	go	cage	diff	W	diff	familiar
K13	joint	0	K13K14	K14	A	go	cage	same	L	same	familiar
K14	joint	0	K13K14	K13	A	go	cage	same	L	same	familiar
K19	joint	0.12	K19K20	K20	A	go	cage	same	W	same	familiar
K20	joint	0.04	K19K20	K19	A	go	cage	same	W	same	familiar
K16	joint	0.12	K15K16	K15	B	go	cage	diff	W	diff	familiar
K15	joint	0.16	K15K16	K16	B	go	cage	diff	L	diff	familiar
K18	joint	0.04	K17K18	K17	B	go	cage	diff	W	diff	familiar
K17	joint	0.08	K17K18	K18	B	go	cage	diff	L	diff	familiar
K14	joint	0.12	K13K14	K13	B	go	cage	same	L	same	familiar
K13	joint	0	K13K14	K14	B	go	cage	same	L	same	familiar
K20	joint	0.24	K19K20	K19	B	go	cage	same	W	same	familiar
K19	joint	0.12	K19K20	K20	B	go	cage	same	W	same	familiar
K13	pcontrol	0	K13K20	K20	A	go	noncage	diff	L	same	unfamiliar
K13	pcontrol	0.0266667	K13K20	K20	A	nogo	noncage	diff	L	same	unfamiliar
K13	pcontrol	0.106667	K13K20	K20	B	nogo	noncage	diff	L	same	unfamiliar
K13	pcontrol	0.04	K13K20	K20	B	go	noncage	diff	L	same	unfamiliar
K13	pcontrol	0.0533333	K13K15	K15	A	go	noncage	same	L	same	familiar
K13	pcontrol	0	K13K15	K15	A	nogo	noncage	same	L	same	familiar
K13	pcontrol	0.133333	K13K15	K15	B	nogo	noncage	same	L	same	familiar
K13	pcontrol	0.0266667	K13K15	K15	B	go	noncage	same	L	same	familiar
K14	pcontrol	0.01	K14K19	K19	A	go	noncage	diff	L	same	unfamiliar
K14	pcontrol	-0.08	K14K19	K19	A	nogo	noncage	diff	L	same	unfamiliar
K14	pcontrol	0.01	K14K19	K19	B	nogo	noncage	diff	L	same	unfamiliar
K14	pcontrol	0.03	K14K19	K19	B	go	noncage	diff	L	same	unfamiliar
K14	pcontrol	0	K14K17	K17	A	go	noncage	same	L	same	familiar
K14	pcontrol	-0.08	K14K17	K17	A	nogo	noncage	same	L	same	familiar
K14	pcontrol	0.02	K14K17	K17	B	nogo	noncage	same	L	same	familiar
K14	pcontrol	0.02	K14K17	K17	B	go	noncage	same	L	same	familiar
K15	pcontrol	-0.02	K15K18	K18	A	go	noncage	diff	L	diff	familiar
K15	pcontrol	-0.08	K15K18	K18	A	nogo	noncage	diff	L	diff	familiar
K15	pcontrol	0.08	K15K18	K18	B	nogo	noncage	diff	L	diff	familiar
K15	pcontrol	-0.12	K15K18	K18	B	go	noncage	diff	L	diff	familiar
K15	pcontrol	0.05	K13K15	K13	A	go	noncage	same	L	diff	familiar
K15	pcontrol	-0.06	K13K15	K13	A	nogo	noncage	same	L	diff	familiar
K15	pcontrol	0.1	K13K15	K13	B	nogo	noncage	same	L	diff	familiar
K15	pcontrol	-0.01	K13K15	K13	B	go	noncage	same	L	diff	familiar
K16	pcontrol	-0.0266667	K16K19	K19	A	go	noncage	same	W	diff	familiar
K16	pcontrol	-0.12	K16K19	K19	A	nogo	noncage	same	W	diff	familiar
K16	pcontrol	0.0666667	K16K19	K19	B	nogo	noncage	same	W	diff	familiar
K16	pcontrol	0.032	K16K19	K19	B	go	noncage	same	W	diff	familiar
K17	pcontrol	-0.04	K16K17	K16	A	go	noncage	diff	L	diff	familiar
K17	pcontrol	0.0266667	K16K17	K16	A	nogo	noncage	diff	L	diff	familiar
K17	pcontrol	-0.05	K16K17	K16	B	nogo	noncage	diff	L	diff	familiar
K17	pcontrol	0.0266667	K16K17	K16	B	go	noncage	diff	L	diff	familiar
K17	pcontrol	-0.02	K14K17	K14	A	go	noncage	same	L	diff	familiar
K17	pcontrol	0.04	K14K17	K14	A	nogo	noncage	same	L	diff	familiar
K17	pcontrol	-0.02	K14K17	K14	B	nogo	noncage	same	L	diff	familiar
K17	pcontrol	-0.08	K14K17	K14	B	go	noncage	same	L	diff	familiar
K18	pcontrol	-0.0133333	K15K18	K15	A	go	noncage	diff	W	diff	familiar
K18	pcontrol	0.0133333	K15K18	K15	A	nogo	noncage	diff	W	diff	familiar
K18	pcontrol	0.04	K15K18	K15	B	nogo	noncage	diff	W	diff	familiar
K18	pcontrol	0	K15K18	K15	B	go	noncage	diff	W	diff	familiar
K18	pcontrol	-0.03	K18K20	K20	A	go	noncage	same	W	diff	familiar
K18	pcontrol	-0.27	K18K20	K20	A	nogo	noncage	same	W	diff	familiar
K18	pcontrol	0.01	K18K20	K20	B	nogo	noncage	same	W	diff	familiar
K18	pcontrol	-0.04	K18K20	K20	B	go	noncage	same	W	diff	familiar
K19	pcontrol	0	K14K19	K14	A	go	noncage	diff	W	same	unfamiliar
K19	pcontrol	0	K14K19	K14	A	nogo	noncage	diff	W	same	unfamiliar
K19	pcontrol	0.02	K14K19	K14	B	nogo	noncage	diff	W	same	unfamiliar
K19	pcontrol	0.01	K14K19	K14	B	go	noncage	diff	W	same	unfamiliar
K19	pcontrol	0	K16K19	K16	A	go	noncage	same	W	same	familiar
K19	pcontrol	-0.0666667	K16K19	K16	A	nogo	noncage	same	W	same	familiar
K19	pcontrol	0	K16K19	K16	B	nogo	noncage	same	W	same	familiar
K19	pcontrol	0.0266667	K16K19	K16	B	go	noncage	same	W	same	familiar
K20	pcontrol	0.12	K13K20	K13	A	go	noncage	diff	W	same	unfamiliar
K20	pcontrol	-0.0666667	K13K20	K13	A	nogo	noncage	diff	W	same	unfamiliar
K20	pcontrol	0.0266667	K13K20	K13	B	nogo	noncage	diff	W	same	unfamiliar
K20	pcontrol	0.0266667	K13K20	K13	B	go	noncage	diff	W	same	unfamiliar
K20	pcontrol	0	K18K20	K18	A	go	noncage	same	W	same	familiar
K20	pcontrol	-0.01	K18K20	K18	A	nogo	noncage	same	W	same	familiar
K20	pcontrol	-0.04	K18K20	K18	B	nogo	noncage	same	W	same	familiar
K20	pcontrol	0.02	K18K20	K18	B	go	noncage	same	W	same	familiar
K16	pcontrol	-0.0133333	K16K17	K17	A	go	noncage	diff	W	diff	familiar
K16	pcontrol	-0.0533333	K16K17	K17	B	nogo	noncage	diff	W	diff	familiar
K16	pcontrol	0.133333	K16K17	K17	A	nogo	noncage	diff	W	diff	familiar
K16	pcontrol	-0.0666667	K16K17	K17	B	go	noncage	diff	W	diff	familiar
K15	joint	-0.08	K15K18	K18	A	go	noncage	diff	L	diff	familiar
K18	joint	0.14	K15K18	K18	A	go	noncage	diff	W	diff	familiar
K16	joint	0.12	K16K17	K17	A	go	noncage	diff	W	diff	familiar
K17	joint	0	K16K17	K17	A	go	noncage	diff	L	diff	familiar
K15	joint	0.12	K13K15	K13	A	go	noncage	same	L	diff	familiar
K18	joint	0.04	K18K20	K20	A	go	noncage	same	W	diff	familiar
K16	joint	-0.133333	K16K19	K19	A	go	noncage	same	W	diff	familiar
K17	joint	-0.09	K14K17	K14	A	go	noncage	same	L	diff	familiar
K13	joint	0.0133333	K13K20	K20	A	go	noncage	diff	L	same	unfamiliar
K14	joint	0.0133333	K14K19	K19	A	go	noncage	diff	L	same	unfamiliar
K20	joint	0.0266667	K13K20	K13	A	go	noncage	diff	W	same	unfamiliar
K19	joint	0.04	K14K19	K14	A	go	noncage	diff	W	same	unfamiliar
K19	joint	-0.12	K16K19	K16	A	go	noncage	same	W	same	familiar
K13	joint	0.0533333	K13K15	K15	A	go	noncage	same	L	same	familiar
K20	joint	-0.0933333	K18K20	K18	A	go	noncage	same	W	same	familiar
K14	joint	-0.02	K14K17	K17	A	go	noncage	same	L	same	familiar
K18	joint	-0.12	K15K18	K15	B	go	noncage	diff	W	diff	familiar
K15	joint	-0.04	K15K18	K18	B	go	noncage	diff	L	diff	familiar
K17	joint	0.12	K16K17	K16	B	go	noncage	diff	L	diff	familiar
K16	joint	-0.04	K16K17	K17	B	go	noncage	diff	W	diff	familiar
K16	joint	0.08	K16K19	K19	B	go	noncage	same	W	diff	familiar
K13	joint	-0.0266667	K13K15	K15	B	go	noncage	same	L	diff	familiar
K15	joint	0.04	K13K15	K13	B	go	noncage	same	L	diff	familiar
K18	joint	0	K18K20	K20	B	go	noncage	same	W	diff	familiar
K17	joint	-0.04	K14K17	K14	B	go	noncage	same	L	diff	familiar
K20	joint	-0.08	K13K20	K13	B	go	noncage	diff	W	same	unfamiliar
K19	joint	0.173333	K14K19	K14	B	go	noncage	diff	W	same	unfamiliar
K13	joint	-0.0133333	K13K20	K20	B	go	noncage	diff	L	same	unfamiliar
K14	joint	0.04	K14K19	K19	B	go	noncage	diff	L	same	unfamiliar
K20	joint	-0.12	K18K20	K18	B	go	noncage	same	W	same	familiar
K19	joint	-0.0666667	K16K19	K16	B	go	noncage	same	W	same	familiar
K14	joint	0.08	K14K17	K17	B	go	noncage	same	L	same	familiar

## Sheet: data3
id	front_time	partner	id_partner	Treatment	diff
K13	0.045	familiar	K14	habituation	0.148
K13	0.193	familiar	K14	test	NA
K14	0.156333	familiar	K13	habituation	-0.103702
K14	0.0526316	familiar	K13	test	NA
K15	0.117667	familiar	K16	habituation	-0.05
K15	0.0676667	familiar	K16	test	NA
K16	0.0376667	familiar	K15	habituation	0.294398
K16	0.332065	familiar	K15	test	NA
K17	0.213	familiar	K18	habituation	0
K17	0.213	familiar	K18	test	NA
K18	0.347333	familiar	K17	habituation	-0.269
K18	0.0783333	familiar	K17	test	NA
K19	0.212333	familiar	K20	habituation	-0.122346
K19	0.0899873	familiar	K20	test	NA
K20	0.229667	familiar	K19	habituation	0.0813333
K20	0.311	familiar	K19	test	NA
K13	0.054	stranger	K15	habituation	0.165333
K13	0.219333	stranger	K15	test	NA
K14	0.0553333	stranger	K17	habituation	0.333002
K14	0.388336	stranger	K17	test	NA
K15	0.218333	stranger	K20	habituation	0.180667
K15	0.399	stranger	K20	test	NA
K16	0.072	stranger	K13	habituation	0.078333
K16	0.150333	stranger	K13	test	NA
K17	0.0993333	stranger	K16	habituation	0.0966667
K17	0.196	stranger	K16	test	NA
K18	0.0693333	stranger	K15	habituation	0.220333
K18	0.289667	stranger	K15	test	NA
K19	0.163333	stranger	K16	habituation	0.270972
K19	0.434305	stranger	K16	test	NA
K20	0.151	stranger	K18	habituation	-0.0216667
K20	0.129333	stranger	K18	test	NA
