# Supplementary material for: Joint Simon effect in rats: Validation across two strains and exploratory analysis of the influence of familiarity
Source: PLoS One. 2025 Aug 18;20(8):e0328527. doi: 10.1371/journal.pone.0328527 (PMC12360587; doi:10.1371/journal.pone.0328527)
Supplement: S2 File — (TXT) [file pone.0328527.s007.txt]

# Load packages
library(lme4)
library(lmerTest)
library(emmeans)
library(exactRankTests)
library(DHARMa)

# Comparison among task conditions
#data1
# Import data1
dt1 <- read.table("clipboard", header=TRUE)

# Import data1
#Full model
m1<-lmer(effect~task + strain + stimulus + go_nogo + (1|id), REML = FALSE, data=dt1)
#comparison model
m2<-lmer(effect~ strain + stimulus +  go_nogo + (1|id), REML = FALSE, data=dt1)
summary(m1)
summary(m2)


#validation of fitted model
testDispersion(m1)
simulationOutput <- simulateResiduals(fittedModel = m1, plot = F)
residuals(simulationOutput)
plot(simulationOutput)


#examination of the effect of task
anova(m1,m2,test="Chisq")
confint(m1, oldNames = FALSE, method = "boot", level =.9)

emm.result <- emmeans(m1,"task")
pairs(emm.result)


# The effect of familiarity on the compatibility effect
# Import data2
dt2 <- read.table("clipboard", header=TRUE)
#Full model
m3<-lmer(effect~familiarity*task + strain + stimulus + pairtype + go_nogo   + (1|id) + (1|partner), REML = FALSE, data=dt2)
#comparison model
m4<-lmer(effect~task + strain + stimulus + pairtype + go_nogo + (1|id) + (1|partner), REML = FALSE, data=dt2)

summary(m3)
summary(m4)

#validation of fitted model
testDispersion(m3)
simulationOutput2 <- simulateResiduals(fittedModel = m3, plot = F)
residuals(simulationOutput2)
plot(simulationOutput2)

#examination of the interaction effect
anova(m3,m4,test="Chisq")
confint(m3, oldNames = FALSE, method = "boot", level =.9)

# Comparison among cagemate condition
emm.result <- emmeans(m3, ~ familiarity*task) 
pairs(emm.result, simple="task")
pairs(emm.result, simple="familiarity")
pwpp(emm.result)

# Three chamber test
# Import data3

dtt1 <- read.table("clipboard", header=TRUE)
dtt1<- na.omit(dtt1)
wilcox.exact(diff~partner, data=dtt1, paired=T)
